# Supplementary material for: Aspartyl Protease 5 Matures Dense Granule Proteins That Reside at the Host-Parasite Interface in Toxoplasma gondii
Source: mBio. 2018 Oct 30;9(5):e01796-18. doi: 10.1128/mBio.01796-18 (PMC6212819; doi:10.1128/mBio.01796-18)
Supplement: TABLE S3 [file mbo005184124st3.xlsx]

## Sheet: Sheet1
ToxoDB accession	Gene name	Protein Name	Log2 Protein Ratio GRA44/GRA43	Protein PValue BH GRA44/GRA46	Log2 Protein Ratio GRA44/WNG2	Protein PValue BH GRA44/GRA46	Log2 Protein Ratio GRA46/WNG2	Protein PValue BH GRA46/WNG2	Unique Sequence Count Unique - WNG2	Unique Sequence Count Unique - GRA44	Unique Sequence Count Unique - GRA46
TGME49_228170	IMC2A (GRA44)	inner membrane complex protein IMC2A	12.0452	9.33e-141	11.3168	5.19e-129	4.2241	3.91e-13	27	84	15
TGME49_316250	GRA45	hypothetical protein	10.7167	7.9e-41	9.87045	8.01e-40	6.42068	3.61e-06	7	18	1
TGME49_240090	ROP34 (WNG2)	rhoptry kinase family protein ROP34, putative	6.41223	4.79e-06	-10.4355	3.3e-24	10.9127	5.84e-27	18	4
TGME49_208370	GRA46	myosin heavy chain, putative	-13.2517	6.43e-122	6.72621	1.44e-08	-13.1538	2e-121		6	69
