# Supplementary material for: Aspartyl Protease 5 Matures Dense Granule Proteins That Reside at the Host-Parasite Interface in Toxoplasma gondii
Source: mBio. 2018 Oct 30;9(5):e01796-18. doi: 10.1128/mBio.01796-18 (PMC6212819; doi:10.1128/mBio.01796-18)
Supplement: TABLE S4 [file mbo005184124st4.xlsx]

## Sheet: Sheet1
#	Function	Primer Sequence
1.	Q5 mutagenesis of pSAG1_Cas9_GFP_sgUPRT to KO Ku80	ctttccaaaaGTTTTAGAGCTAGAAATAGCAAG
2.	Q5 mutagenesis of pSAG1_Cas9_GFP_sgUPRT to KO Ku80	aggagacggcAACTTGACATCCCCATTTAC
3.	ASP5 deletion template via homologous recombination	GCCCCTGGACTGAAGGTCGCCGtagGtgaCtaaGAACAGGACCCCCAGTAGATCTCCTCG
4.	ASP5 deletion template via homologous recombination	CGAGGAGATCTACTGGGGGTCCTGTTCttaGtcaCctaCGGCGACCTTCAGTCCAGGGGC
5.	Sequencing ASP5 mutation	CGACCCGTTGAGGAAACCGCGTGCTCAGG
6.	Sequencing ASP5 mutation	ggtcggattcattgaataaagggtacttgg
7.	Common reverse primer for Q5 mutagenesis of pSAG1_Cas9_GFP_sgUPRT	aacttgacatccccatttac
8.	Q5 mutagenesis of pSAG1_Cas9_GFP_sgUPRT to tag LCAT	gTTATGGCAGACAGCACGTAGgttttagagctagaaatagcaag
9.	Amplification of HA3-DHFR3’UTR-HXGPRT cassette from pLIC-3HA-HX	TGGACGCGGTGCGATTATGGCAGACAGCACGtacccgtacgacgtcccggactacgctgg
10.	Amplification of HA3-DHFR3’UTR-HXGPRT cassette from pLIC-3HA-HX	gcagggcgtggtcccgactcagttccctCTAaccacacggcagtgcggagcactgctctg
11.	Q5 mutagenesis of pSAG1_Cas9_GFP_sgUPRT to mutagenise LCAT RRL à ARL	CCGTCAGAACGGCGTCGAGAgttttagagctagaaatagcaag
12.	Annealed then transfected to mutagenise LCAT RRL à ARL	GCGTTGGTCTCATTCTGGGGAGATGgcgcgcttgGACGCCGTTCTGACGGACGAGGTAGG
13.	Annealed then transfected to mutagenise LCAT RRL à ARL	CCTACCTCGTCCGTCAGAACGGCGTCcaagcgcgcCATCTCCCCAGAATGAGACCAACGC
14.	Q5 mutagenesis of pSAG1_Cas9_GFP_sgUPRT to tag GRA43	GCGAACGCAGCCAAGGGAGTgttttagagctagaaatagcaag
15.	Annealed then transfected to tag GRA43 with TY	GTTCGCAAGCAGCGAACGCAGCCAAGGGAGgaggtccatactaaccaggacccacttgac
16.	Annealed then transfected to tag GRA43 with TY	GAAAGACGACGTTGGGTACACACTTTCCTAgccgtcaagtgggtcctggttagtatggac
17.	Annealed then transfected to tag GRA43 with HA	GTTCGCAAGCAGCGAACGCAGCCAAGGGAGtacccatacgatgttccagattacgctTAG
18.	Annealed then transfected to tag GRA43 with HA	GAAAGACGACGTTGGGTACACACTTTCCTAagcgtaatctggaacatcgtatgggtaCTC
19.	Q5 mutagenesis to 5’ tag GRA43 - sgGRA43_5’tag_Cas9_GFP	gCGGCTTTCTGGTATACCACCgttttagagctagaaatagcaag
20.	Annealed then transfected to tag GRA43 with HA after the SP cleavage site	CCGTTAACAGCAGAAGCCGCCAGTCCAGGTtatccttacgatgttccagattatgccGGT
21.	Annealed then transfected to tag GRA43 with HA after the SP cleavage site	ATATCTAAGCGGACGGCTTTCTGGTATACCggcataatctggaacatcgtaaggataACC
22.	Q5 mutagenesis of pSAG1_Cas9_GFP_sgUPRT to mutagenise GRA43 RRL à ARL	GAGAGACAGAGCTCTGGACGGgttttagagctagaaatagcaag
23.	Annealed then transfected to mutagenise GRA43 RRL à ARL	GCCACAAACGCGCACAACTGGTGAGAGACAGAGCTCTGGAgctCGGTTGTCTTCTTCAGC
24.	Annealed then transfected to mutagenise GRA43 RRL à ARL	CCAATCTGTTGCCCTGTCAAAATTGCTGAAGAAGACAACCGagcTCCAGAGCTCTGTCTC
25.	Q5 mutagenesis of pSAG1_Cas9_GFP_sgUPRT to delete GRA43	gATCAATAAACAGCCAGAGCAgttttagagctagaaatagcaag
26.	Amplification of LOXP-DHFR-mCherry-LOXP	GTTAATTTTCGGGATCGTTACAGCCATGCGTAAAACGACGGCCAGTG
27.	Amplification of LOXP-DHFR-mCherry-LOXP	CCGTCGTTGTTACATCAATAAACAGCCAGAAATACGACTCACTATAGG
28.	Q5 mutagenesis of pSAG1_Cas9_GFP_sgUPRT to tag WNG1	gAACGAATGAAGCAAAGTGCGgttttagagctagaaatagcaag
29.	Co-transfected with plasmid #46 - transfected to tag WNG1 with HA	AAAATGTACATACCGCCATCCAAGGAACAAGACCATGAACAGGAAAACGAATACCCATAC
		GATGTTCCAGATTACGCTTGAAGCAAAGTGCGCAGCAGGAGACGATGAAGAGGCAGA
		GACGCAGAACTCT
30.	Q5 mutagenesis of pSAG1_Cas9_GFP_sgUPRT to mutagenise WNG1 RRL à ARL	gAACAAGAGGGGCGAAGGGAAgttttagagctagaaatagcaag
31.	Annealed then transfected to mutagenise WNG1 RRL à ARL	CCTGTCGATGGAAGTTTCTCCAAGAAACAAGAGGGGCGAAGGGAAgctCGACTTGCTGTT
32.	Annealed then transfected to mutagenise WNG1 RRL à ARL	GTGACCTCTAGCAAACGAGTCATCGCCACGAACAGCAAGTCGagcTTCCCTTCGCCC
33.	Q5 mutagenesis of pSAG1_Cas9_GFP_sgUPRT to tag WNG2	gAAGACGCACAGGAGAGCTGAgttttagagctagaaatagcaag
34.	Annealed then transfected to tag WNG2	GGCTTCAACAAGGAAGACGCACAGGAGAGCtatccttacgatgttccagattatgccTGA
35.	Annealed then transfected to tag WNG2	TTCCTCCTCTGCTTCGTTTTTCTTCCTTCAggcataatctggaacatcgtaaggataGCT
36.	Q5 mutagenesis of pSAG1_Cas9_GFP_sgUPRT to mutagenise WNG2 RRL à ARL	gGAATGAGTGAGTCGAGACGGgttttagagctagaaatagcaag
37.	Annealed then transfected to mutagenise WNG2 RRL à ARL	GCGCTGCGCGACCCTCCAGCCGCAGCGGCGGAGCTGAACGCgctCGTCTCGACTCACTCA
38.	Annealed then transfected to mutagenise WNG2 RRL à ARL	ccgtgtgttcgattttctacCTGGAATGAGTGAGTCGAGACGagcGCGTTCAGCTCCGCC
39.	Annealed then transfected to knock out WNG2	GCTGCGCGACCCTCCAGCCGCAGCGGCGGAGCTGAACGCTAAcTGAcTAGGACTCACTCA
40.	Annealed then transfected to knock out WNG2	gtgtgttcgattttctacCTGGAATGAGTGAGTCCTAgTCAgTTAGCGTTCAGCTCCGCC
41.	Q5 mutagenesis of pSAG1_Cas9_GFP_sgUPRT to tag GRA44	gTCGACTGACGCAACGGAATGgttttagagctagaaatagcaag
42.	Annealed then transfected to tag GRA44 with HA	GACAGGGAAGACTCGACTGACGCAACGGAATACCCATACGATGTTCCAGATTACGCTTGA
43.	Annealed then transfected to tag GRA44 with HA	gaatgagaacctgggaggtaggaaaccTCAAGCGTAATCTGGAACATCGTATGGGTATTC
44.	Q5 mutagenesis of pSAG1_Cas9_GFP_sgUPRT to knock out GRA44	gATGCAGCCTAGACGTCTGAGgttttagagctagaaatagcaag
45.	PCR of CAT cassette to KO GRA44	caagcggggacgatcattgtcccagggcccacgtttctacaaAAAACCCTCGAAGGCTGC
46.	PCR of CAT cassette to KO GRA44	GCGAGGCGACACATCCGGACGTGTACGTCTTTCCATctTACTAGTGGATCCCCCTCGGGG
47.	Q5 mutagenesis of pSAG1_Cas9_GFP_sgUPRT to tag GRA45	ggctataagccgcggctgcagttttagagctagaaatagcaag
48.	Annealed then transfected to tag GRA45 with HA	ATGCTGTTGCTCTCGACATGATGGCTAAGGAACAGTACCCATACGATGTTCCAGATTACG
49.	Annealed then transfected to tag GRA45 with HA	gacggcggctataagccgcggctgcacttaTTAAGCGTAATCTGGAACATCGTATGGGTA
50.	Q5 mutagenesis of pSAG1_Cas9_GFP_sgUPRT to mutagenise GRA45 RRL à ARL	gCCCTCACTCATCAGCCGCCGgttttagagctagaaatagcaag
51.	Annealed then transfected to mutagenise GRA45 RRL à ARL	TCGCCGCTCGAAGGCACAACTCAGGTGGGGTCGTCGCCGgccagaCTGATGAGTGAGGGA
52.	Annealed then transfected to mutagenise GRA45 RRL à ARL	CGGAAACAGCAAATACTGCATCACCATCATTGATAGTCCCTCACTCATCAGtctggcCGG
